# Supplementary material for: Rhizobium-Enhanced Drought Tolerance in Red Kidney Beans Through Modification of Transcriptome and Microbial Communities
Source: Microorganisms. 2025 Sep 16;13(9):2153. doi: 10.3390/microorganisms13092153 (PMC12472484; doi:10.3390/microorganisms13092153)
Supplement: Supplementary file 1 [file microorganisms-13-02153-s001.zip]

Archive with 1 entries (1 files):
- microorganisms-3838642-supplementary.pdf
